# Supplementary material for: Effects of temperature and environmental covariates on the dynamic transmission of hand, foot, and mouth disease in Zhejiang, China
Source: PLoS Negl Trop Dis. 2025 Mar 18;19(3):e0012884. doi: 10.1371/journal.pntd.0012884 (PMC11918438; doi:10.1371/journal.pntd.0012884)
Supplement: S1 Table — (XLSX) [file pntd.0012884.s005.xlsx]

## Sheet: Sheet1
Temp (℃)	lag0	lag1	lag2	lag3	lag4	lag5	lag6	lag7	lag8	lag9	lag10	lag11	lag12	lag13	lag14	lag15	lag16	lag17	lag18	lag19	lag20	lag21
-10	0.68	1.04	1.12	1	0.92	0.86	0.84	0.82	0.82	0.81	0.81	0.81	0.81	0.81	0.82	0.82	0.83	0.84	0.84	0.85	0.86	0.87
-9	0.69	1.04	1.12	1.01	0.92	0.87	0.84	0.83	0.82	0.82	0.82	0.82	0.82	0.82	0.82	0.83	0.83	0.84	0.85	0.86	0.87	0.88
-8	0.7	1.04	1.11	1.01	0.93	0.88	0.85	0.84	0.83	0.83	0.82	0.82	0.82	0.83	0.83	0.84	0.84	0.85	0.85	0.86	0.87	0.88
-7	0.71	1.04	1.11	1.01	0.93	0.88	0.86	0.85	0.84	0.84	0.83	0.83	0.83	0.84	0.84	0.84	0.85	0.85	0.86	0.87	0.88	0.88
-6	0.72	1.04	1.11	1.01	0.93	0.89	0.86	0.85	0.85	0.84	0.84	0.84	0.84	0.84	0.85	0.85	0.85	0.86	0.87	0.87	0.88	0.89
-5	0.73	1.04	1.11	1.01	0.94	0.89	0.87	0.86	0.86	0.85	0.85	0.85	0.85	0.85	0.85	0.86	0.86	0.87	0.87	0.88	0.88	0.89
-4	0.74	1.04	1.1	1.01	0.94	0.9	0.88	0.87	0.86	0.86	0.86	0.86	0.86	0.86	0.86	0.86	0.87	0.87	0.88	0.88	0.89	0.89
-3	0.75	1.04	1.1	1.01	0.95	0.91	0.89	0.88	0.87	0.87	0.87	0.87	0.87	0.87	0.87	0.87	0.87	0.88	0.88	0.89	0.89	0.9
-2	0.76	1.04	1.1	1.01	0.95	0.91	0.89	0.88	0.88	0.88	0.87	0.87	0.87	0.87	0.88	0.88	0.88	0.88	0.89	0.89	0.9	0.9
-1	0.77	1.04	1.1	1.02	0.95	0.92	0.9	0.89	0.89	0.88	0.88	0.88	0.88	0.88	0.88	0.89	0.89	0.89	0.89	0.9	0.9	0.9
0	0.78	1.04	1.09	1.02	0.96	0.92	0.91	0.9	0.89	0.89	0.89	0.89	0.89	0.89	0.89	0.89	0.89	0.9	0.9	0.9	0.9	0.91
1	0.79	1.04	1.09	1.02	0.96	0.93	0.91	0.9	0.9	0.9	0.9	0.9	0.9	0.9	0.9	0.9	0.9	0.9	0.9	0.91	0.91	0.91
2	0.81	1.04	1.08	1.02	0.96	0.93	0.92	0.91	0.91	0.91	0.91	0.9	0.9	0.9	0.9	0.91	0.91	0.91	0.91	0.91	0.91	0.91
3	0.82	1.04	1.08	1.02	0.97	0.94	0.92	0.92	0.92	0.91	0.91	0.91	0.91	0.91	0.91	0.91	0.91	0.91	0.91	0.92	0.92	0.92
4	0.83	1.03	1.08	1.02	0.97	0.94	0.93	0.92	0.92	0.92	0.92	0.92	0.92	0.92	0.92	0.92	0.92	0.92	0.92	0.92	0.92	0.92
5	0.84	1.03	1.07	1.02	0.97	0.95	0.93	0.93	0.93	0.93	0.93	0.93	0.93	0.93	0.92	0.92	0.92	0.92	0.92	0.92	0.92	0.92
6	0.85	1.03	1.07	1.01	0.97	0.95	0.94	0.94	0.93	0.93	0.93	0.93	0.93	0.93	0.93	0.93	0.93	0.93	0.93	0.93	0.93	0.93
7	0.86	1.03	1.06	1.01	0.98	0.95	0.94	0.94	0.94	0.94	0.94	0.94	0.94	0.94	0.94	0.94	0.94	0.93	0.93	0.93	0.93	0.93
8	0.87	1.03	1.06	1.01	0.98	0.96	0.95	0.95	0.95	0.95	0.95	0.95	0.94	0.94	0.94	0.94	0.94	0.94	0.94	0.94	0.94	0.93
9	0.88	1.02	1.05	1.01	0.98	0.96	0.95	0.95	0.95	0.95	0.95	0.95	0.95	0.95	0.95	0.95	0.95	0.94	0.94	0.94	0.94	0.94
10	0.89	1.02	1.05	1.01	0.98	0.96	0.96	0.96	0.96	0.96	0.96	0.96	0.96	0.95	0.95	0.95	0.95	0.95	0.95	0.95	0.94	0.94
11	0.9	1.02	1.04	1.01	0.98	0.97	0.96	0.96	0.96	0.96	0.96	0.96	0.96	0.96	0.96	0.96	0.96	0.95	0.95	0.95	0.95	0.95
12	0.92	1.02	1.03	1	0.98	0.97	0.97	0.97	0.97	0.97	0.97	0.97	0.97	0.97	0.96	0.96	0.96	0.96	0.96	0.96	0.95	0.95
13	0.93	1.01	1.03	1	0.98	0.97	0.97	0.97	0.97	0.97	0.97	0.97	0.97	0.97	0.97	0.97	0.97	0.96	0.96	0.96	0.96	0.96
14	0.94	1.01	1.02	1	0.99	0.98	0.98	0.98	0.98	0.98	0.98	0.98	0.98	0.98	0.97	0.97	0.97	0.97	0.97	0.97	0.96	0.96
15	0.95	1.01	1.02	1	0.99	0.98	0.98	0.98	0.98	0.98	0.98	0.98	0.98	0.98	0.98	0.98	0.98	0.98	0.97	0.97	0.97	0.97
16	0.96	1.01	1.01	1	0.99	0.99	0.98	0.99	0.99	0.99	0.99	0.99	0.99	0.99	0.98	0.98	0.98	0.98	0.98	0.98	0.98	0.98
17	0.98	1	1.01	1	0.99	0.99	0.99	0.99	0.99	0.99	0.99	0.99	0.99	0.99	0.99	0.99	0.99	0.99	0.99	0.99	0.98	0.98
18	0.99	1	1	1	1	1	1	1	1	1	1	1	1	1	1	1	0.99	0.99	0.99	0.99	0.99	0.99
19	1	1	1	1	1	1	1	1	1	1	1	1	1	1	1	1	1	1	1	1	1	1
20	1.02	1	1	1	1.01	1.01	1.01	1.01	1.01	1.01	1.01	1.01	1.01	1.01	1.01	1.01	1.01	1.01	1.01	1.01	1.01	1.01
21	1.03	1	0.99	1	1.01	1.01	1.01	1.01	1.01	1.01	1.01	1.01	1.01	1.01	1.01	1.01	1.02	1.02	1.02	1.02	1.02	1.03
22	1.04	1	0.99	1.01	1.02	1.02	1.02	1.02	1.02	1.02	1.02	1.02	1.02	1.02	1.02	1.02	1.02	1.03	1.03	1.03	1.04	1.04
23	1.06	0.99	0.99	1.01	1.02	1.03	1.03	1.03	1.02	1.02	1.02	1.02	1.02	1.02	1.03	1.03	1.03	1.04	1.04	1.05	1.05	1.06
24	1.07	0.99	0.99	1.01	1.03	1.04	1.04	1.04	1.03	1.03	1.03	1.03	1.03	1.03	1.03	1.04	1.04	1.05	1.05	1.06	1.07	1.07
25	1.09	0.99	0.99	1.02	1.04	1.05	1.05	1.04	1.04	1.04	1.03	1.03	1.03	1.04	1.04	1.05	1.05	1.06	1.07	1.07	1.08	1.09
26	1.11	0.99	0.99	1.02	1.05	1.06	1.06	1.05	1.05	1.04	1.04	1.04	1.04	1.04	1.05	1.05	1.06	1.07	1.08	1.09	1.1	1.11
27	1.12	1	0.98	1.03	1.06	1.07	1.07	1.06	1.05	1.05	1.04	1.04	1.04	1.05	1.05	1.06	1.07	1.08	1.09	1.1	1.11	1.12
28	1.14	1	0.98	1.03	1.06	1.07	1.07	1.06	1.05	1.05	1.04	1.04	1.04	1.05	1.05	1.06	1.07	1.08	1.09	1.1	1.12	1.13
29	1.16	1	0.98	1.02	1.06	1.07	1.07	1.06	1.05	1.05	1.04	1.04	1.04	1.05	1.05	1.06	1.07	1.08	1.09	1.1	1.11	1.12
30	1.18	1	0.98	1.02	1.05	1.06	1.06	1.05	1.05	1.04	1.04	1.04	1.04	1.04	1.04	1.05	1.06	1.07	1.07	1.08	1.09	1.1
31	1.2	1.01	0.97	1.01	1.04	1.05	1.05	1.05	1.04	1.03	1.03	1.03	1.03	1.03	1.04	1.04	1.04	1.05	1.06	1.06	1.07	1.08
32	1.22	1.01	0.97	1	1.02	1.04	1.04	1.03	1.03	1.03	1.02	1.02	1.02	1.02	1.02	1.02	1.03	1.03	1.03	1.04	1.04	1.05
33	1.24	1.01	0.96	0.98	1.01	1.02	1.02	1.02	1.02	1.01	1.01	1.01	1.01	1.01	1.01	1.01	1.01	1.01	1.01	1.01	1.01	1.01
34	1.27	1.02	0.95	0.97	0.99	1	1	1	1	1	1	1	1	0.99	0.99	0.99	0.99	0.98	0.98	0.98	0.97	0.97
35	1.29	1.02	0.95	0.95	0.97	0.98	0.98	0.99	0.99	0.99	0.99	0.99	0.98	0.98	0.97	0.97	0.96	0.96	0.95	0.94	0.93	0.93
36	1.31	1.03	0.94	0.94	0.95	0.95	0.96	0.97	0.97	0.98	0.98	0.97	0.97	0.96	0.96	0.95	0.94	0.93	0.92	0.91	0.89	0.88
37	1.34	1.04	0.93	0.92	0.92	0.93	0.94	0.95	0.96	0.96	0.96	0.96	0.95	0.95	0.94	0.93	0.91	0.9	0.89	0.87	0.86	0.84
