# Supplementary material for: Effects of temperature and environmental covariates on the dynamic transmission of hand, foot, and mouth disease in Zhejiang, China
Source: PLoS Negl Trop Dis. 2025 Mar 18;19(3):e0012884. doi: 10.1371/journal.pntd.0012884 (PMC11918438; doi:10.1371/journal.pntd.0012884)
Supplement: S2 Table — (XLSX) [file pntd.0012884.s006.xlsx]

## Sheet: Sheet1
Temp (℃)	lag0	lag1	lag2	lag3	lag4	lag5	lag6	lag7	lag8	lag9	lag10	lag11	lag12	lag13	lag14	lag15	lag16	lag17	lag18	lag19	lag20	lag21
-10	0.68	0.71	0.79	0.8	0.73	0.63	0.53	0.43	0.35	0.29	0.23	0.19	0.15	0.12	0.1	0.08	0.07	0.06	0.05	0.04	0.04	0.03
-9	0.69	0.72	0.8	0.81	0.74	0.65	0.55	0.45	0.37	0.3	0.25	0.2	0.17	0.14	0.11	0.09	0.08	0.07	0.06	0.05	0.04	0.04
-8	0.7	0.73	0.81	0.82	0.76	0.66	0.56	0.47	0.39	0.32	0.27	0.22	0.18	0.15	0.12	0.1	0.09	0.07	0.06	0.05	0.05	0.04
-7	0.71	0.74	0.82	0.83	0.77	0.68	0.58	0.49	0.41	0.35	0.29	0.24	0.2	0.17	0.14	0.12	0.1	0.09	0.07	0.06	0.06	0.05
-6	0.72	0.75	0.83	0.84	0.78	0.7	0.6	0.51	0.44	0.37	0.31	0.26	0.22	0.18	0.16	0.13	0.11	0.1	0.08	0.07	0.06	0.06
-5	0.73	0.76	0.84	0.85	0.8	0.71	0.62	0.54	0.46	0.39	0.33	0.28	0.24	0.2	0.17	0.15	0.13	0.11	0.1	0.08	0.07	0.07
-4	0.74	0.77	0.85	0.86	0.81	0.73	0.64	0.56	0.48	0.41	0.36	0.3	0.26	0.22	0.19	0.17	0.14	0.13	0.11	0.1	0.09	0.08
-3	0.75	0.78	0.86	0.87	0.83	0.75	0.66	0.58	0.51	0.44	0.38	0.33	0.28	0.25	0.21	0.19	0.16	0.14	0.13	0.11	0.1	0.09
-2	0.76	0.79	0.87	0.88	0.84	0.77	0.68	0.6	0.53	0.46	0.41	0.35	0.31	0.27	0.24	0.21	0.18	0.16	0.14	0.13	0.12	0.1
-1	0.77	0.8	0.88	0.89	0.85	0.78	0.7	0.63	0.55	0.49	0.43	0.38	0.34	0.3	0.26	0.23	0.21	0.18	0.16	0.15	0.13	0.12
0	0.78	0.81	0.89	0.9	0.86	0.8	0.72	0.65	0.58	0.52	0.46	0.41	0.36	0.32	0.29	0.26	0.23	0.21	0.19	0.17	0.15	0.14
1	0.79	0.82	0.9	0.91	0.88	0.81	0.74	0.67	0.6	0.54	0.49	0.44	0.39	0.35	0.32	0.28	0.26	0.23	0.21	0.19	0.17	0.16
2	0.81	0.84	0.91	0.92	0.89	0.83	0.76	0.69	0.63	0.57	0.52	0.47	0.42	0.38	0.35	0.31	0.28	0.26	0.23	0.21	0.19	0.18
3	0.82	0.85	0.91	0.93	0.9	0.84	0.78	0.71	0.65	0.6	0.55	0.5	0.45	0.41	0.38	0.34	0.31	0.29	0.26	0.24	0.22	0.2
4	0.83	0.86	0.92	0.94	0.91	0.86	0.8	0.73	0.68	0.62	0.57	0.53	0.48	0.45	0.41	0.38	0.35	0.32	0.29	0.27	0.25	0.23
5	0.84	0.87	0.93	0.94	0.92	0.87	0.81	0.75	0.7	0.65	0.6	0.56	0.52	0.48	0.44	0.41	0.38	0.35	0.32	0.3	0.28	0.25
6	0.85	0.88	0.93	0.95	0.92	0.88	0.83	0.77	0.72	0.68	0.63	0.59	0.55	0.51	0.48	0.44	0.41	0.38	0.36	0.33	0.31	0.28
7	0.86	0.89	0.94	0.95	0.93	0.89	0.84	0.79	0.74	0.7	0.66	0.62	0.58	0.54	0.51	0.48	0.45	0.42	0.39	0.36	0.34	0.31
8	0.87	0.89	0.95	0.96	0.94	0.9	0.85	0.81	0.76	0.72	0.68	0.64	0.61	0.57	0.54	0.51	0.48	0.45	0.42	0.4	0.37	0.35
9	0.88	0.9	0.95	0.96	0.94	0.9	0.86	0.82	0.78	0.74	0.71	0.67	0.64	0.61	0.58	0.54	0.52	0.49	0.46	0.43	0.41	0.38
10	0.89	0.91	0.96	0.96	0.94	0.91	0.87	0.84	0.8	0.76	0.73	0.7	0.67	0.64	0.61	0.58	0.55	0.52	0.5	0.47	0.44	0.42
11	0.9	0.92	0.96	0.97	0.95	0.92	0.88	0.85	0.82	0.79	0.76	0.73	0.7	0.67	0.64	0.62	0.59	0.56	0.54	0.51	0.48	0.46
12	0.92	0.93	0.96	0.97	0.95	0.93	0.89	0.86	0.84	0.81	0.78	0.76	0.73	0.7	0.68	0.65	0.63	0.6	0.58	0.55	0.53	0.5
13	0.93	0.94	0.97	0.97	0.96	0.93	0.91	0.88	0.85	0.83	0.81	0.78	0.76	0.74	0.72	0.69	0.67	0.65	0.62	0.6	0.57	0.55
14	0.94	0.95	0.97	0.97	0.96	0.94	0.92	0.89	0.87	0.85	0.83	0.81	0.8	0.78	0.76	0.74	0.71	0.69	0.67	0.65	0.62	0.6
15	0.95	0.96	0.98	0.98	0.97	0.95	0.93	0.91	0.89	0.88	0.86	0.85	0.83	0.81	0.8	0.78	0.76	0.74	0.72	0.7	0.68	0.66
16	0.96	0.97	0.98	0.98	0.97	0.96	0.95	0.93	0.92	0.91	0.89	0.88	0.87	0.86	0.84	0.83	0.82	0.8	0.78	0.77	0.75	0.73
17	0.98	0.98	0.99	0.99	0.98	0.97	0.96	0.95	0.94	0.94	0.93	0.92	0.91	0.9	0.89	0.88	0.87	0.86	0.85	0.84	0.83	0.81
18	0.99	0.99	0.99	0.99	0.99	0.99	0.98	0.98	0.97	0.97	0.97	0.96	0.96	0.95	0.95	0.95	0.94	0.94	0.93	0.92	0.92	0.91
19	1	1	1	1	1	1	1	1.01	1.01	1.01	1.01	1.01	1.01	1.01	1.01	1.01	1.02	1.02	1.02	1.02	1.02	1.02
20	1.02	1.01	1.01	1.01	1.02	1.02	1.03	1.04	1.05	1.05	1.06	1.06	1.07	1.08	1.09	1.09	1.1	1.11	1.12	1.14	1.15	1.17
21	1.03	1.03	1.02	1.02	1.03	1.05	1.06	1.08	1.09	1.1	1.11	1.13	1.14	1.15	1.17	1.18	1.2	1.22	1.25	1.28	1.31	1.34
22	1.04	1.04	1.03	1.03	1.05	1.07	1.1	1.12	1.14	1.16	1.18	1.2	1.22	1.24	1.26	1.29	1.32	1.36	1.4	1.44	1.5	1.56
23	1.06	1.05	1.04	1.05	1.07	1.11	1.14	1.17	1.2	1.23	1.26	1.28	1.31	1.34	1.38	1.42	1.46	1.52	1.58	1.65	1.73	1.83
24	1.07	1.07	1.05	1.07	1.1	1.14	1.19	1.23	1.27	1.31	1.34	1.38	1.42	1.46	1.51	1.57	1.63	1.71	1.8	1.91	2.03	2.18
25	1.09	1.08	1.07	1.09	1.13	1.19	1.25	1.3	1.35	1.4	1.45	1.5	1.55	1.6	1.67	1.74	1.84	1.94	2.07	2.23	2.41	2.64
26	1.11	1.1	1.08	1.11	1.16	1.23	1.31	1.38	1.44	1.5	1.56	1.62	1.68	1.75	1.83	1.93	2.05	2.19	2.37	2.58	2.84	3.15
27	1.12	1.12	1.1	1.13	1.19	1.27	1.36	1.44	1.51	1.58	1.65	1.72	1.79	1.88	1.98	2.09	2.24	2.41	2.62	2.88	3.2	3.6
28	1.14	1.14	1.12	1.15	1.22	1.3	1.39	1.48	1.56	1.63	1.7	1.78	1.86	1.95	2.05	2.18	2.33	2.52	2.74	3.03	3.37	3.81
29	1.16	1.16	1.14	1.16	1.23	1.31	1.4	1.49	1.57	1.64	1.71	1.78	1.85	1.94	2.04	2.16	2.3	2.47	2.69	2.95	3.27	3.66
30	1.18	1.18	1.15	1.18	1.23	1.31	1.39	1.47	1.54	1.6	1.66	1.72	1.79	1.86	1.94	2.04	2.16	2.3	2.47	2.68	2.93	3.23
31	1.2	1.21	1.17	1.18	1.23	1.29	1.36	1.42	1.48	1.53	1.57	1.62	1.67	1.72	1.79	1.86	1.94	2.03	2.15	2.29	2.45	2.64
32	1.22	1.23	1.19	1.19	1.22	1.26	1.31	1.35	1.39	1.43	1.46	1.49	1.52	1.55	1.59	1.63	1.67	1.72	1.78	1.85	1.93	2.02
33	1.24	1.26	1.21	1.19	1.2	1.22	1.25	1.27	1.29	1.31	1.33	1.34	1.36	1.37	1.38	1.39	1.4	1.41	1.42	1.43	1.45	1.46
34	1.27	1.29	1.23	1.19	1.18	1.18	1.18	1.18	1.19	1.19	1.19	1.19	1.19	1.18	1.17	1.16	1.14	1.12	1.1	1.07	1.04	1.01
35	1.29	1.32	1.25	1.19	1.15	1.13	1.11	1.09	1.08	1.07	1.05	1.04	1.02	1	0.98	0.95	0.91	0.87	0.83	0.78	0.73	0.67
36	1.31	1.35	1.27	1.19	1.13	1.07	1.03	1	0.97	0.95	0.93	0.9	0.87	0.84	0.8	0.76	0.72	0.66	0.61	0.55	0.49	0.44
37	1.34	1.39	1.29	1.19	1.1	1.02	0.96	0.91	0.87	0.84	0.81	0.78	0.74	0.7	0.66	0.61	0.56	0.5	0.45	0.39	0.33	0.28
