# Supplementary material for: Effects of temperature and environmental covariates on the dynamic transmission of hand, foot, and mouth disease in Zhejiang, China
Source: PLoS Negl Trop Dis. 2025 Mar 18;19(3):e0012884. doi: 10.1371/journal.pntd.0012884 (PMC11918438; doi:10.1371/journal.pntd.0012884)
Supplement: S3 Table — (XLSX) [file pntd.0012884.s007.xlsx]

## Sheet: Sheet1
	Hangzhou	Huzhou	Jiaxing	Jinhua	Lishui	Ningbo	Quzhou	Shaoxing	Taizhou	Wenzhou	Zhoushan
Each unit increase
Depletion of susceptible, 104	-5.08 (-6.15, -4)	-10.37 (-12.6, -8.08)	-6.11 (-7.31, -4.89)	-3.53 (-4.48, -2.58)	-5.67 (-7.68, -3.63)	-2.15 (-2.65, -1.64)	-6.11 (-9.76, -2.3)	-5.12 (-6.47, -3.75)	-6.28 (-7.04, -5.5)	-2.92 (-3.45, -2.39)	-99.87 (-99.98, -99.29)
School holiday
No	Ref	Ref	Ref	Ref	Ref	Ref	Ref	Ref	Ref	Ref	Ref
Yes	-8.64 (-9.77, -7.49)	-7.52 (-8.64, -6.38)	-10.73 (-11.84, -9.61)	-9.43 (-10.53, -8.32)	-9.36 (-10.5, -8.2)	-10.95 (-12.02, -9.86)	-8.22 (-9.57, -6.85)	-10.69 (-11.79, -9.58)	-9.73 (-10.87, -8.58)	-9.71 (-10.8, -8.61)	-0.14 (-5.23, 5.23)
Weekday
No	Ref	Ref	Ref	Ref	Ref	Ref	Ref	Ref	Ref	Ref	Ref
Yes	0.42 (-0.6, 1.44)	0.29 (-0.7, 1.28)	0.27 (-0.72, 1.26)	0.48 (-0.53, 1.5)	0.16 (-0.93, 1.27)	0.33 (-0.64, 1.32)	0.73 (-0.5, 1.97)	0.21 (-0.79, 1.23)	0.14 (-0.9, 1.18)	0.3 (-0.7, 1.31)	0.24 (-4.39, 5.1)
Vaccination program
No	Ref	Ref	Ref	Ref	Ref	Ref	Ref	Ref	Ref	Ref	Ref
Yes	-3.64 (-6.26, -0.95)	-6.36 (-9.77, -2.81)	-8.36 (-12.35, -4.19)	-7.71 (-10.97, -4.33)	-0.88 (-2.83, 1.11)	-6.18 (-10.33, -1.83)	-14.15 (-18.86, -9.17)	-10.83 (-14.91, -6.56)	-11.56 (-15.75, -7.15)	-7.64 (-11.74, -3.35)	52.76 (23.58, 88.83)
1% per increase
Relative humidity	-0.02 (-0.05, 0.01)	-0.05 (-0.08, -0.02)	-0.03 (-0.06, 0)	-0.05 (-0.08, -0.03)	-0.06 (-0.09, -0.03)	-0.07 (-0.1, -0.04)	-0.06 (-0.09, -0.03)	-0.03 (-0.06, 0)	-0.05 (-0.09, -0.02)	-0.06 (-0.1, -0.03)	0.13 (-0.02, 0.28)
NDVI	0.06 (-0.01, 0.14)	0.11 (0.06, 0.17)	0.15 (0.12, 0.19)	-0.01 (-0.08, 0.07)	-0.21 (-0.32, -0.1)	0.03 (-0.05, 0.11)	-0.14 (-0.25, -0.04)	0.08 (0.01, 0.16)	-0.09 (-0.18, 0.01)	-0.19 (-0.3, -0.08)	-0.83 (-0.96, -0.69)
Note: NDVI, normalized difference vegetation index.
