# Supplementary material for: Effects of temperature and environmental covariates on the dynamic transmission of hand, foot, and mouth disease in Zhejiang, China
Source: PLoS Negl Trop Dis. 2025 Mar 18;19(3):e0012884. doi: 10.1371/journal.pntd.0012884 (PMC11918438; doi:10.1371/journal.pntd.0012884)
Supplement: S4 Table — (XLSX) [file pntd.0012884.s008.xlsx]

## Sheet: Sheet1
Temp (℃)	Original method				Average of all grid cells in a township
	lag 0	lag 0-7	lag 0-14	lag 0-21	lag 0	lag 0-7	lag 0-14	lag 0-21
-10	0.68 (0.64,0.73)	0.43 (0.4,0.47)	0.1 (0.09,0.11)	0.03 (0.03,0.04)	0.67 (0.62,0.72)	0.41 (0.37,0.44)	0.09 (0.08,0.1)	0.03 (0.02,0.03)
-9	0.69 (0.65,0.74)	0.45 (0.42,0.49)	0.11 (0.1,0.12)	0.04 (0.03,0.04)	0.68 (0.64,0.72)	0.43 (0.39,0.46)	0.1 (0.09,0.11)	0.03 (0.03,0.04)
-8	0.7 (0.66,0.74)	0.47 (0.44,0.51)	0.12 (0.11,0.14)	0.04 (0.04,0.05)	0.69 (0.65,0.73)	0.44 (0.41,0.48)	0.11 (0.1,0.12)	0.04 (0.03,0.04)
-7	0.71 (0.68,0.75)	0.49 (0.46,0.53)	0.14 (0.13,0.15)	0.05 (0.04,0.05)	0.7 (0.66,0.74)	0.46 (0.43,0.5)	0.13 (0.12,0.14)	0.04 (0.04,0.05)
-6	0.72 (0.69,0.76)	0.51 (0.48,0.55)	0.16 (0.14,0.17)	0.06 (0.05,0.06)	0.71 (0.68,0.74)	0.49 (0.46,0.52)	0.14 (0.13,0.15)	0.05 (0.05,0.06)
-5	0.73 (0.7,0.77)	0.54 (0.51,0.57)	0.17 (0.16,0.19)	0.07 (0.06,0.07)	0.72 (0.69,0.75)	0.51 (0.48,0.54)	0.16 (0.15,0.17)	0.06 (0.05,0.06)
-4	0.74 (0.71,0.77)	0.56 (0.53,0.59)	0.19 (0.18,0.21)	0.08 (0.07,0.08)	0.73 (0.7,0.76)	0.53 (0.5,0.55)	0.18 (0.17,0.19)	0.07 (0.06,0.08)
-3	0.75 (0.73,0.78)	0.58 (0.56,0.61)	0.21 (0.2,0.23)	0.09 (0.08,0.1)	0.74 (0.71,0.77)	0.55 (0.53,0.58)	0.2 (0.19,0.21)	0.08 (0.08,0.09)
-2	0.76 (0.74,0.79)	0.6 (0.58,0.63)	0.24 (0.23,0.25)	0.1 (0.1,0.11)	0.75 (0.73,0.78)	0.57 (0.55,0.6)	0.22 (0.21,0.23)	0.09 (0.09,0.1)
-1	0.77 (0.75,0.8)	0.63 (0.6,0.65)	0.26 (0.25,0.27)	0.12 (0.11,0.13)	0.76 (0.74,0.78)	0.6 (0.58,0.62)	0.24 (0.23,0.25)	0.11 (0.1,0.11)
0	0.78 (0.77,0.8)	0.65 (0.63,0.67)	0.29 (0.28,0.3)	0.14 (0.13,0.14)	0.77 (0.75,0.79)	0.62 (0.6,0.64)	0.27 (0.26,0.28)	0.13 (0.12,0.13)
1	0.79 (0.78,0.81)	0.67 (0.65,0.69)	0.32 (0.31,0.33)	0.16 (0.15,0.16)	0.78 (0.77,0.8)	0.64 (0.62,0.66)	0.3 (0.29,0.31)	0.14 (0.14,0.15)
2	0.81 (0.79,0.82)	0.69 (0.68,0.71)	0.35 (0.34,0.36)	0.18 (0.17,0.19)	0.8 (0.78,0.81)	0.66 (0.65,0.68)	0.32 (0.31,0.33)	0.16 (0.16,0.17)
3	0.82 (0.8,0.83)	0.71 (0.7,0.73)	0.38 (0.37,0.39)	0.2 (0.19,0.21)	0.81 (0.79,0.82)	0.69 (0.67,0.7)	0.35 (0.34,0.37)	0.19 (0.18,0.19)
4	0.83 (0.81,0.84)	0.73 (0.72,0.75)	0.41 (0.4,0.42)	0.23 (0.22,0.23)	0.82 (0.8,0.83)	0.71 (0.69,0.72)	0.39 (0.38,0.4)	0.21 (0.21,0.22)
5	0.84 (0.83,0.85)	0.75 (0.74,0.77)	0.44 (0.43,0.45)	0.25 (0.25,0.26)	0.83 (0.82,0.84)	0.73 (0.71,0.74)	0.42 (0.41,0.43)	0.24 (0.23,0.25)
6	0.85 (0.84,0.86)	0.77 (0.76,0.79)	0.48 (0.46,0.49)	0.28 (0.28,0.29)	0.84 (0.83,0.85)	0.75 (0.73,0.76)	0.45 (0.44,0.46)	0.27 (0.26,0.27)
7	0.86 (0.85,0.87)	0.79 (0.78,0.8)	0.51 (0.5,0.52)	0.31 (0.31,0.32)	0.85 (0.84,0.86)	0.77 (0.75,0.78)	0.49 (0.47,0.5)	0.3 (0.29,0.31)
8	0.87 (0.86,0.88)	0.81 (0.79,0.82)	0.54 (0.53,0.55)	0.35 (0.34,0.36)	0.86 (0.85,0.87)	0.78 (0.77,0.8)	0.52 (0.51,0.53)	0.33 (0.32,0.34)
9	0.88 (0.87,0.89)	0.82 (0.81,0.83)	0.58 (0.56,0.59)	0.38 (0.37,0.39)	0.88 (0.87,0.89)	0.8 (0.79,0.81)	0.55 (0.54,0.56)	0.36 (0.36,0.37)
10	0.89 (0.88,0.9)	0.84 (0.82,0.85)	0.61 (0.6,0.62)	0.42 (0.41,0.43)	0.89 (0.88,0.9)	0.82 (0.8,0.83)	0.59 (0.58,0.6)	0.4 (0.39,0.41)
11	0.9 (0.9,0.91)	0.85 (0.84,0.86)	0.64 (0.63,0.65)	0.46 (0.45,0.47)	0.9 (0.89,0.91)	0.83 (0.82,0.84)	0.63 (0.62,0.63)	0.44 (0.43,0.45)
12	0.92 (0.91,0.92)	0.86 (0.85,0.87)	0.68 (0.67,0.69)	0.5 (0.49,0.51)	0.91 (0.9,0.92)	0.85 (0.84,0.86)	0.66 (0.65,0.67)	0.49 (0.48,0.49)
13	0.93 (0.92,0.93)	0.88 (0.87,0.89)	0.72 (0.71,0.73)	0.55 (0.54,0.55)	0.92 (0.92,0.93)	0.87 (0.86,0.87)	0.7 (0.69,0.71)	0.53 (0.53,0.54)
14	0.94 (0.93,0.95)	0.89 (0.89,0.9)	0.76 (0.75,0.76)	0.6 (0.59,0.61)	0.94 (0.93,0.94)	0.88 (0.88,0.89)	0.74 (0.74,0.75)	0.59 (0.58,0.6)
15	0.95 (0.95,0.96)	0.91 (0.91,0.92)	0.8 (0.79,0.8)	0.66 (0.66,0.67)	0.95 (0.95,0.95)	0.9 (0.9,0.91)	0.79 (0.78,0.79)	0.65 (0.65,0.66)
16	0.96 (0.96,0.97)	0.93 (0.93,0.94)	0.84 (0.84,0.85)	0.73 (0.73,0.74)	0.96 (0.96,0.97)	0.92 (0.92,0.93)	0.84 (0.83,0.84)	0.72 (0.72,0.73)
17	0.98 (0.97,0.98)	0.95 (0.95,0.96)	0.89 (0.89,0.9)	0.81 (0.81,0.82)	0.98 (0.97,0.98)	0.95 (0.95,0.95)	0.89 (0.89,0.89)	0.81 (0.8,0.81)
18	0.99 (0.99,0.99)	0.98 (0.98,0.98)	0.95 (0.95,0.95)	0.91 (0.91,0.91)	0.99 (0.99,0.99)	0.98 (0.97,0.98)	0.95 (0.95,0.95)	0.91 (0.9,0.91)
19	1 (1,1)	1.01 (1.01,1.01)	1.01 (1.01,1.01)	1.02 (1.02,1.03)	1 (1,1)	1.01 (1.01,1.01)	1.01 (1.01,1.01)	1.03 (1.03,1.03)
20	1.02 (1.01,1.02)	1.04 (1.04,1.04)	1.09 (1.08,1.09)	1.17 (1.16,1.17)	1.02 (1.02,1.02)	1.04 (1.04,1.04)	1.09 (1.09,1.09)	1.17 (1.17,1.17)
21	1.03 (1.03,1.03)	1.08 (1.07,1.08)	1.17 (1.16,1.17)	1.34 (1.33,1.35)	1.03 (1.03,1.03)	1.08 (1.08,1.08)	1.17 (1.17,1.18)	1.35 (1.34,1.35)
22	1.04 (1.04,1.05)	1.12 (1.12,1.13)	1.26 (1.26,1.27)	1.56 (1.55,1.57)	1.05 (1.04,1.05)	1.13 (1.12,1.13)	1.27 (1.27,1.28)	1.57 (1.56,1.58)
23	1.06 (1.05,1.06)	1.17 (1.17,1.18)	1.38 (1.37,1.39)	1.83 (1.82,1.84)	1.06 (1.06,1.07)	1.18 (1.18,1.19)	1.39 (1.38,1.4)	1.85 (1.84,1.86)
24	1.07 (1.07,1.08)	1.23 (1.23,1.24)	1.51 (1.5,1.52)	2.18 (2.17,2.2)	1.08 (1.07,1.08)	1.24 (1.24,1.25)	1.53 (1.52,1.54)	2.21 (2.19,2.23)
25	1.09 (1.08,1.1)	1.3 (1.29,1.31)	1.67 (1.65,1.68)	2.64 (2.61,2.66)	1.09 (1.09,1.1)	1.32 (1.31,1.33)	1.69 (1.67,1.7)	2.67 (2.64,2.7)
26	1.11 (1.1,1.12)	1.38 (1.36,1.39)	1.83 (1.81,1.85)	3.15 (3.11,3.19)	1.11 (1.1,1.12)	1.39 (1.38,1.4)	1.86 (1.84,1.88)	3.19 (3.15,3.23)
27	1.12 (1.11,1.13)	1.44 (1.43,1.46)	1.98 (1.95,2)	3.6 (3.55,3.65)	1.13 (1.12,1.14)	1.46 (1.44,1.47)	2 (1.98,2.03)	3.65 (3.6,3.69)
28	1.14 (1.13,1.15)	1.48 (1.46,1.5)	2.05 (2.03,2.08)	3.81 (3.75,3.86)	1.15 (1.13,1.16)	1.5 (1.48,1.51)	2.08 (2.05,2.11)	3.86 (3.8,3.91)
29	1.16 (1.15,1.17)	1.49 (1.47,1.51)	2.04 (2.01,2.07)	3.66 (3.61,3.72)	1.16 (1.15,1.18)	1.5 (1.49,1.52)	2.06 (2.04,2.09)	3.71 (3.66,3.77)
30	1.18 (1.16,1.2)	1.47 (1.45,1.49)	1.94 (1.91,1.97)	3.23 (3.18,3.28)	1.18 (1.17,1.2)	1.48 (1.46,1.5)	1.97 (1.94,2)	3.27 (3.22,3.32)
31	1.2 (1.18,1.22)	1.42 (1.4,1.44)	1.79 (1.75,1.82)	2.64 (2.59,2.69)	1.2 (1.18,1.23)	1.43 (1.41,1.46)	1.81 (1.77,1.84)	2.67 (2.63,2.72)
32	1.22 (1.19,1.25)	1.35 (1.32,1.38)	1.59 (1.55,1.63)	2.02 (1.97,2.06)	1.23 (1.2,1.25)	1.36 (1.34,1.39)	1.61 (1.57,1.65)	2.04 (2,2.09)
33	1.24 (1.21,1.28)	1.27 (1.24,1.3)	1.38 (1.34,1.42)	1.46 (1.42,1.5)	1.25 (1.21,1.28)	1.28 (1.25,1.31)	1.39 (1.35,1.43)	1.48 (1.43,1.52)
34	1.27 (1.22,1.32)	1.18 (1.14,1.22)	1.17 (1.13,1.21)	1.01 (0.97,1.05)	1.27 (1.22,1.32)	1.19 (1.15,1.23)	1.18 (1.14,1.22)	1.02 (0.98,1.06)
35	1.29 (1.23,1.35)	1.09 (1.05,1.14)	0.98 (0.93,1.02)	0.67 (0.64,0.7)	1.29 (1.24,1.35)	1.09 (1.05,1.14)	0.98 (0.94,1.03)	0.68 (0.65,0.71)
36	1.31 (1.24,1.39)	1 (0.95,1.05)	0.8 (0.76,0.85)	0.44 (0.41,0.46)	1.32 (1.25,1.39)	1 (0.95,1.05)	0.81 (0.77,0.85)	0.44 (0.42,0.46)
37	1.34 (1.26,1.43)	0.91 (0.86,0.97)	0.66 (0.62,0.7)	0.28 (0.26,0.3)	1.34 (1.26,1.43)	0.91 (0.86,0.96)	0.66 (0.62,0.7)	0.28 (0.26,0.3)
