# Supplementary material for: Effects of temperature and environmental covariates on the dynamic transmission of hand, foot, and mouth disease in Zhejiang, China
Source: PLoS Negl Trop Dis. 2025 Mar 18;19(3):e0012884. doi: 10.1371/journal.pntd.0012884 (PMC11918438; doi:10.1371/journal.pntd.0012884)
Supplement: S5 Table — (XLSX) [file pntd.0012884.s009.xlsx]

## Sheet: Sheet1
Temp (℃)	10th, 50th, and 90th				10th, 25th, 75th, and 90th
	lag 0	lag 0-7	lag 0-14	lag 0-21	lag 0	lag 0-7	lag 0-14	lag 0-21
-10	0.71 (0.66,0.77)	0.35 (0.31,0.38)	0.05 (0.04,0.06)	0.01 (0,0.01)	0.72 (0.65,0.79)	0.34 (0.29,0.39)	0.03 (0.03,0.04)	0 (0,0)
-9	0.72 (0.67,0.77)	0.37 (0.34,0.41)	0.06 (0.05,0.07)	0.01 (0.01,0.01)	0.73 (0.66,0.8)	0.36 (0.32,0.41)	0.04 (0.03,0.05)	0 (0,0)
-8	0.73 (0.68,0.78)	0.4 (0.37,0.43)	0.07 (0.06,0.08)	0.01 (0.01,0.01)	0.73 (0.67,0.8)	0.39 (0.34,0.44)	0.05 (0.04,0.06)	0 (0,0.01)
-7	0.74 (0.69,0.78)	0.43 (0.4,0.46)	0.09 (0.08,0.1)	0.02 (0.01,0.02)	0.74 (0.69,0.8)	0.42 (0.37,0.46)	0.06 (0.05,0.07)	0.01 (0.01,0.01)
-6	0.74 (0.71,0.78)	0.46 (0.43,0.49)	0.1 (0.1,0.11)	0.02 (0.02,0.02)	0.75 (0.7,0.8)	0.45 (0.41,0.49)	0.08 (0.07,0.09)	0.01 (0.01,0.01)
-5	0.75 (0.72,0.79)	0.49 (0.46,0.52)	0.13 (0.12,0.14)	0.03 (0.03,0.03)	0.76 (0.71,0.8)	0.48 (0.44,0.52)	0.1 (0.09,0.11)	0.02 (0.01,0.02)
-4	0.76 (0.73,0.79)	0.52 (0.49,0.55)	0.15 (0.14,0.16)	0.04 (0.04,0.04)	0.77 (0.73,0.8)	0.51 (0.48,0.55)	0.12 (0.11,0.13)	0.02 (0.02,0.03)
-3	0.77 (0.74,0.8)	0.55 (0.53,0.58)	0.18 (0.17,0.19)	0.05 (0.05,0.06)	0.77 (0.74,0.81)	0.54 (0.51,0.58)	0.15 (0.14,0.16)	0.04 (0.03,0.04)
-2	0.78 (0.75,0.8)	0.59 (0.56,0.61)	0.21 (0.2,0.22)	0.07 (0.07,0.08)	0.78 (0.75,0.81)	0.58 (0.55,0.61)	0.18 (0.17,0.19)	0.05 (0.05,0.06)
-1	0.79 (0.77,0.81)	0.62 (0.6,0.64)	0.25 (0.23,0.26)	0.09 (0.09,0.1)	0.79 (0.77,0.82)	0.61 (0.59,0.64)	0.22 (0.21,0.23)	0.07 (0.07,0.08)
0	0.8 (0.78,0.82)	0.65 (0.63,0.67)	0.28 (0.27,0.3)	0.12 (0.12,0.13)	0.8 (0.78,0.82)	0.64 (0.62,0.67)	0.26 (0.25,0.27)	0.1 (0.09,0.11)
1	0.81 (0.79,0.82)	0.69 (0.67,0.7)	0.33 (0.31,0.34)	0.15 (0.15,0.16)	0.81 (0.79,0.83)	0.68 (0.66,0.7)	0.3 (0.29,0.32)	0.13 (0.13,0.14)
2	0.82 (0.8,0.83)	0.72 (0.7,0.74)	0.37 (0.36,0.38)	0.19 (0.19,0.2)	0.82 (0.8,0.83)	0.71 (0.69,0.73)	0.35 (0.34,0.36)	0.17 (0.17,0.18)
3	0.83 (0.81,0.84)	0.75 (0.73,0.76)	0.42 (0.41,0.43)	0.24 (0.23,0.25)	0.83 (0.81,0.84)	0.74 (0.72,0.75)	0.4 (0.39,0.41)	0.22 (0.21,0.23)
4	0.84 (0.82,0.85)	0.77 (0.76,0.79)	0.46 (0.45,0.48)	0.28 (0.27,0.29)	0.84 (0.82,0.85)	0.76 (0.75,0.78)	0.45 (0.44,0.46)	0.27 (0.26,0.28)
5	0.84 (0.83,0.86)	0.8 (0.78,0.82)	0.51 (0.5,0.52)	0.33 (0.32,0.34)	0.85 (0.83,0.86)	0.79 (0.77,0.8)	0.49 (0.48,0.51)	0.32 (0.31,0.33)
6	0.85 (0.84,0.87)	0.82 (0.8,0.84)	0.55 (0.54,0.57)	0.38 (0.37,0.39)	0.86 (0.84,0.87)	0.81 (0.79,0.82)	0.53 (0.52,0.55)	0.36 (0.35,0.37)
7	0.87 (0.85,0.88)	0.84 (0.82,0.85)	0.59 (0.58,0.61)	0.42 (0.41,0.44)	0.87 (0.86,0.88)	0.82 (0.81,0.84)	0.57 (0.55,0.58)	0.39 (0.38,0.41)
8	0.88 (0.86,0.89)	0.85 (0.83,0.86)	0.63 (0.61,0.64)	0.46 (0.45,0.47)	0.88 (0.87,0.89)	0.83 (0.82,0.85)	0.59 (0.58,0.61)	0.42 (0.41,0.43)
9	0.89 (0.88,0.9)	0.86 (0.85,0.87)	0.66 (0.64,0.67)	0.49 (0.48,0.51)	0.89 (0.88,0.9)	0.84 (0.83,0.86)	0.62 (0.6,0.63)	0.44 (0.42,0.45)
10	0.9 (0.89,0.91)	0.87 (0.86,0.88)	0.68 (0.67,0.69)	0.52 (0.51,0.54)	0.9 (0.89,0.91)	0.85 (0.84,0.86)	0.64 (0.62,0.65)	0.45 (0.44,0.46)
11	0.91 (0.9,0.92)	0.88 (0.86,0.89)	0.71 (0.69,0.72)	0.55 (0.54,0.56)	0.91 (0.9,0.92)	0.86 (0.85,0.87)	0.66 (0.65,0.67)	0.47 (0.46,0.48)
12	0.92 (0.91,0.93)	0.88 (0.87,0.89)	0.73 (0.72,0.74)	0.58 (0.57,0.59)	0.92 (0.91,0.93)	0.87 (0.86,0.88)	0.68 (0.67,0.69)	0.5 (0.49,0.5)
13	0.93 (0.92,0.94)	0.89 (0.88,0.9)	0.75 (0.74,0.76)	0.6 (0.59,0.61)	0.93 (0.93,0.94)	0.88 (0.87,0.89)	0.71 (0.7,0.72)	0.53 (0.52,0.54)
14	0.94 (0.94,0.95)	0.9 (0.89,0.91)	0.78 (0.77,0.78)	0.64 (0.63,0.64)	0.94 (0.94,0.95)	0.9 (0.89,0.9)	0.75 (0.74,0.75)	0.58 (0.57,0.58)
15	0.95 (0.95,0.96)	0.91 (0.91,0.92)	0.81 (0.8,0.81)	0.67 (0.67,0.68)	0.96 (0.95,0.96)	0.91 (0.9,0.92)	0.79 (0.78,0.79)	0.63 (0.63,0.64)
16	0.97 (0.96,0.97)	0.93 (0.92,0.93)	0.84 (0.84,0.85)	0.73 (0.72,0.73)	0.97 (0.96,0.97)	0.93 (0.92,0.94)	0.83 (0.83,0.84)	0.7 (0.7,0.71)
17	0.98 (0.98,0.98)	0.95 (0.94,0.95)	0.89 (0.88,0.89)	0.8 (0.79,0.8)	0.98 (0.98,0.98)	0.95 (0.95,0.96)	0.88 (0.88,0.89)	0.79 (0.79,0.79)
18	0.99 (0.99,0.99)	0.97 (0.97,0.97)	0.94 (0.94,0.94)	0.89 (0.89,0.9)	0.99 (0.99,0.99)	0.98 (0.98,0.98)	0.95 (0.94,0.95)	0.9 (0.9,0.9)
19	1 (1,1)	1.01 (1.01,1.01)	1.02 (1.02,1.02)	1.03 (1.03,1.03)	1 (1,1)	1.01 (1.01,1.01)	1.01 (1.01,1.02)	1.03 (1.03,1.03)
20	1.02 (1.01,1.02)	1.05 (1.05,1.05)	1.11 (1.11,1.11)	1.22 (1.22,1.22)	1.02 (1.01,1.02)	1.04 (1.04,1.04)	1.09 (1.09,1.1)	1.19 (1.19,1.19)
21	1.03 (1.03,1.03)	1.1 (1.1,1.1)	1.22 (1.22,1.23)	1.47 (1.47,1.48)	1.03 (1.03,1.03)	1.08 (1.08,1.08)	1.19 (1.18,1.19)	1.39 (1.38,1.39)
22	1.04 (1.04,1.05)	1.15 (1.15,1.16)	1.35 (1.35,1.36)	1.79 (1.78,1.8)	1.04 (1.04,1.05)	1.12 (1.12,1.13)	1.29 (1.28,1.3)	1.63 (1.62,1.64)
23	1.06 (1.05,1.06)	1.21 (1.21,1.22)	1.5 (1.48,1.51)	2.17 (2.15,2.19)	1.06 (1.05,1.06)	1.18 (1.17,1.18)	1.41 (1.4,1.42)	1.93 (1.91,1.94)
24	1.07 (1.06,1.08)	1.27 (1.26,1.28)	1.64 (1.63,1.66)	2.6 (2.58,2.63)	1.07 (1.07,1.08)	1.24 (1.23,1.25)	1.54 (1.53,1.56)	2.29 (2.27,2.31)
25	1.09 (1.08,1.1)	1.33 (1.32,1.34)	1.79 (1.77,1.81)	3.05 (3.01,3.08)	1.09 (1.08,1.1)	1.31 (1.3,1.32)	1.7 (1.68,1.72)	2.74 (2.71,2.77)
26	1.1 (1.09,1.11)	1.39 (1.37,1.4)	1.92 (1.89,1.94)	3.45 (3.41,3.5)	1.11 (1.1,1.12)	1.38 (1.37,1.39)	1.86 (1.84,1.88)	3.22 (3.18,3.26)
27	1.12 (1.11,1.13)	1.43 (1.42,1.45)	2.01 (1.99,2.04)	3.75 (3.7,3.8)	1.13 (1.11,1.14)	1.44 (1.43,1.46)	1.99 (1.96,2.01)	3.62 (3.58,3.67)
28	1.14 (1.13,1.15)	1.46 (1.45,1.48)	2.06 (2.03,2.09)	3.86 (3.8,3.91)	1.15 (1.13,1.16)	1.48 (1.46,1.5)	2.06 (2.03,2.09)	3.8 (3.75,3.86)
29	1.16 (1.15,1.18)	1.48 (1.46,1.5)	2.06 (2.03,2.09)	3.75 (3.69,3.81)	1.16 (1.15,1.18)	1.49 (1.47,1.51)	2.05 (2.02,2.08)	3.67 (3.62,3.73)
30	1.18 (1.17,1.2)	1.48 (1.46,1.5)	2 (1.97,2.03)	3.46 (3.41,3.52)	1.18 (1.17,1.2)	1.47 (1.45,1.49)	1.96 (1.93,1.99)	3.28 (3.23,3.34)
31	1.21 (1.19,1.23)	1.47 (1.45,1.5)	1.91 (1.87,1.94)	3.05 (3,3.11)	1.2 (1.18,1.23)	1.43 (1.4,1.45)	1.81 (1.78,1.85)	2.74 (2.69,2.8)
32	1.23 (1.21,1.26)	1.45 (1.43,1.48)	1.79 (1.75,1.82)	2.59 (2.53,2.64)	1.22 (1.2,1.25)	1.36 (1.33,1.39)	1.63 (1.59,1.67)	2.16 (2.11,2.21)
33	1.26 (1.23,1.29)	1.42 (1.39,1.46)	1.64 (1.6,1.69)	2.12 (2.07,2.17)	1.25 (1.21,1.28)	1.28 (1.25,1.32)	1.43 (1.39,1.48)	1.62 (1.57,1.67)
34	1.28 (1.24,1.32)	1.39 (1.35,1.43)	1.5 (1.45,1.54)	1.69 (1.64,1.74)	1.27 (1.22,1.32)	1.2 (1.16,1.24)	1.23 (1.19,1.28)	1.17 (1.12,1.21)
35	1.31 (1.26,1.36)	1.35 (1.31,1.39)	1.35 (1.3,1.4)	1.32 (1.27,1.37)	1.29 (1.23,1.35)	1.11 (1.07,1.16)	1.05 (1,1.09)	0.82 (0.78,0.86)
36	1.34 (1.28,1.4)	1.31 (1.26,1.36)	1.2 (1.15,1.26)	1.02 (0.97,1.06)	1.31 (1.24,1.39)	1.02 (0.97,1.07)	0.88 (0.83,0.93)	0.56 (0.53,0.59)
37	1.37 (1.3,1.44)	1.26 (1.21,1.32)	1.07 (1.02,1.13)	0.77 (0.74,0.81)	1.33 (1.25,1.42)	0.94 (0.88,0.99)	0.73 (0.68,0.78)	0.38 (0.35,0.4)
