# Supplementary material for: Effects of temperature and environmental covariates on the dynamic transmission of hand, foot, and mouth disease in Zhejiang, China
Source: PLoS Negl Trop Dis. 2025 Mar 18;19(3):e0012884. doi: 10.1371/journal.pntd.0012884 (PMC11918438; doi:10.1371/journal.pntd.0012884)
Supplement: S8 Table — (XLSX) [file pntd.0012884.s012.xlsx]

## Sheet: Sheet1
Covaries	mean of SI=2 days	mean of SI=5 days	end definition=6 weeks	end definition=7 weeks	end definition=9 weeks
Each unit increase
Depletion of susceptible, 105	-2.59 (-3.09, -2.09)	-6.55 (-7.76, -5.31)	-5.03 (-6.05, -3.99)	-4.84 (-5.76, -3.92	-4.81 (-5.72, -3.89)
School holiday
No	Ref	Ref	Ref	Ref	Ref
Yes	-5.6 (-6.15, -5.05)	-13.03 (-14.31, -11.74)	-9.89 (-10.91, -8.87)	-9.94 (-10.91, -8.95)	-9.65 (-10.62, -8.68)
Weekday
No	Ref	Ref	Ref	Ref	Ref
Yes	-0.17 (-0.64, 0.31)	0.13 (-1.06, 1.34)	0.03 (-0.88, 0.94)	-0.04 (-0.92, 0.84)	-0.05 (-0.92, 0.82)
Vaccination program
No	Ref	Ref	Ref	Ref	Ref
Yes	-4.70 (-6.73, -2.63)	-11.77 (-16.49, -6.79)	-9.00 (-12.62, -5.24)	-8.75 (-12.35, -4.99)	-8.53 (-12.12, -4.79)
1% per increase
Relative humidity	-0.03 (-0.05, -0.01)	-0.09 (-0.13, -0.05)	-0.06 (-0.09, -0.03)	-0.06 (-0.09, -0.03)	-0.06 (-0.09, -0.03)
NDVI	0.05 (0.01, 0.09)	0.10 (0.00, 0.20)	0.04 (-0.04, 0.12)	0.08 (0.01, 0.16)	0.08 (0.01, 0.15)
Note: SI, serial interval; NDVI, normalized difference vegetation index.
