# Supplementary material for: Effects of temperature and environmental covariates on the dynamic transmission of hand, foot, and mouth disease in Zhejiang, China
Source: PLoS Negl Trop Dis. 2025 Mar 18;19(3):e0012884. doi: 10.1371/journal.pntd.0012884 (PMC11918438; doi:10.1371/journal.pntd.0012884)
Supplement: S9 Table — (XLSX) [file pntd.0012884.s013.xlsx]

## Sheet: Sheet1
Covaries	Model 1	Model 2	Model 3
Each unit increase
Depletion of susceptible, 106	-4.84 (-5.76, -3.92)	-4.84 (-5.75, -3.92)	-5.30 (-6.27, -4.32)
School holiday
No	Ref	Ref	Ref
Yes	-9.94 (-10.91, -8.95)	-9.93 (-10.91, -8.95)	-10.14 (-11.12, -9.15)
Weekday
No	Ref	Ref	Ref
Yes	-0.04 (-0.92, 0.84)	-0.04 (-0.92, 0.85)	0.02 (-0.86, 0.90)
Vaccination program
No	Ref
Yes	-8.75 (-12.35, -4.99)	-8.74 (-12.35, -4.98)	-7.69 (-11.30, -3.93)
1% per increase
Humidity factors	-0.06 (-0.09, -0.03)	-0.06 (-0.09, -0.03)	-0.03 (-0.05, -0.01)
NDVI	0.08 (0.01, 0.16)	0.08 (0.01, 0.16)	0.15 (0.07, 0.24)
Note: NDVI, normalized difference vegetation index.
Model 1: the model in main analysis using relative humidity as the humidity factors
Model 2: the model using absolute humidity
Model 3: the model using binary variable of rainy season
